# Supplementary material for: White Participants’ Perceptions of Implicit Bias Interventions in U.S. Courts
Source: Behav Sci (Basel). 2025 Sep 17;15(9):1269. doi: 10.3390/bs15091269 (PMC12466720; doi:10.3390/bs15091269)
Supplement: Supplementary file 1 [file behavsci-15-01269-s001.zip]

Archive with 1 entries (1 files):
- behavsci-3696969-supplementary.pdf
